# Supplementary material for: A hnRNP K–AR-Related Signature Reflects Progression toward Castration-Resistant Prostate Cancer
Source: Int J Mol Sci. 2018 Jun 30;19(7):1920. doi: 10.3390/ijms19071920 (PMC6073607; doi:10.3390/ijms19071920)
Supplement: Supplementary file 1 [file ijms-19-01920-s001.zip]

Archive with 6 entries (6 files):
- Supplementary Figures.pdf
- Table 1S.xlsx
- Table 2S.xlsx
- Table 3S.xlsx
- Table 4S.xlsx
- Table 5S.xlsx
